# Supplementary material for: RIPK1-RIPK3-MLKL-dependent necrosis promotes the aging of mouse male reproductive system
Source: eLife. 2017 Aug 15;6:e27692. doi: 10.7554/eLife.27692 (PMC5557593; doi:10.7554/eLife.27692)
Supplement: Figure 1—source data 1. — DOI: http://dx.doi.org/10.7554/eLife.27692.003 [file elife-27692-fig1-data1.xls]

## Sheet: Sheet1
	Figure 1-source data 1. Summary of the fertility rates and mortality rates of the offspring of 4- or 18-month-old RIPK3+/+ and RIPK3-/- male mice.
	RIP3+/+ (male,4 Month)					RIP3-/- (male,4Month)
	Mice no.	pregnancies times(n) (females)	pups	pups death(n)	Death rate	Mice no.	pregnancies times(n) (females)	pups	pups death(n)	Death rate
	#1	4	26	1	3.84615	#1	4	30	2	6.66667
	#2	6	40	2	5	#2	4	27	1	3.7037
	#3	4	28	1	3.57143	#3	6	47	3	6.38298
	#4	4	27	2	7.40741	#4	6	37	2	5.40541
	#5	5	31	2	6.45161	#5	5	34	2	5.88235
	Male fertility rate:100%;Death rate:(5.26±1.65）%					Male fertility rate:100%;Death rate:(5.26±1.66)%
	RIP3+/+ (male,18 Month)					RIP3-/- (male,18Month)
	Mice no.	pregnancies times(n) (females)	pups	pups death(n)	Death rate	Mice no.	pregnancies times(n) (females)	pups	pups death(n)	Death rate
	#1	2	14	8	57.1429	#1	2	18	7	38.8889
	#2	0	0	0	0	#2	4	34	10	29.4118
	#3	0	0	0	0	#3	0	0	0	0
	#4	2	17	5	29.4118	#4	7	61	19	31.1475
	#5	0	0	0	0	#5	3	25	8	32
	#6	0	0	0	0	#6	4	33	10	30.303
	#7	0	0	0	0	#7	0	0	0	0
	#8	3	24	7	29.1667	#8	0	0	0	0
	#9	0	0	0	0	#9	0	0	0	0
	#10	0	0	0	0	#10	3	24	7	29.1667
	#11	0	0	0	0	#11	0	0	0	0
	#12	0	0	0	0	#12	2	19	5	26.3158
	#13	0	0	0	0	#13	0	0	0	0
	#14	0	0	0	0	#14	2	16	4	25
	#15	0	0	0	0	#15	0	0	0	0
	#16	0	0	0	0	#16	2	15	6	40
	#17	3	20	6	30	#17	3	28	5	17.8571
	#18	0	0	0	0	#18	2	12	3	25
	#19	0	0	0	0	#19	3	30	12	40
	#20	0	0	0	0	#20	2	19	6	31.5789
	#21	0	0	0	0	#21	3	23	7	30.4348
	#22	0	0	0	0	#22	3	26	9	34.6154
	Male fertility rate:18.18%;Death rate:(36.43±13.81)%					Male fertility rate:68.18%;Death rate:(30.78±6.04)%
