# Supplementary material for: RIPK1-RIPK3-MLKL-dependent necrosis promotes the aging of mouse male reproductive system
Source: eLife. 2017 Aug 15;6:e27692. doi: 10.7554/eLife.27692 (PMC5557593; doi:10.7554/eLife.27692)
Supplement: Figure 1—source data 2. — DOI: http://dx.doi.org/10.7554/eLife.27692.004 [file elife-27692-fig1-data2.xls]

## Sheet: Sheet1
	Figure 1-source data 2. Summary of the fertility rates and mortality rates of the offspring of 13-month -old RIPK3+/+ and RIPK3-/- male mice.
	RIP3+/+ (male,13 Month)			RIP3-/- (male,13Month)
	Mice	Females pregnancies times(n)	pups	Mice	Females pregnancies times(n)	pups
	#1	0	0	#1	5	34
	#2	5	53	#2	8	56
	#3	6	44	#3	5	48
	#4	8	55	#4	7	56
	#5	0	0	#5	9	66
	#6	6	24	#6	0	0
	#7	7	49	#7	14	90
	#8	5	31	#8	8	58
	#9	6	37	#9	6	31
	#10	0	0	#10	10	66
	#11	5	33	#11	8	54
	#12	0	0	#12	4	14
	#13	0	0	#13	2	18
	#14	0	0	#14	9	70
	#15	0	0	#15	7	40
	#16	0	0	#16	0	0
	#17	0	0	#17	0	0
	#18	0	0	#18	0	0
	#19	0	0	#19	0	0
	#20	5	29	#20	4	27
				#21	9	57
				#22	8	59
				#23	7	50
	Total fertility rate:45.00%			Total fertility rate:78.26%
